# Supplementary material for: Utricularia lihengiae (Lentibulariaceae), a new species from Northwest Yunnan, China
Source: PhytoKeys. 2021 Apr 26;177:17–24. doi: 10.3897/phytokeys.177.63346 (PMC8093183; doi:10.3897/phytokeys.177.63346)
Supplement: XML Treatment for Utricularia lihengiae [file phytokeys.177.63346-treatment1.xml]

<!DOCTYPE tp:taxon-treatment
  PUBLIC "-//TaxonX//DTD Taxonomic Treatment Publishing DTD v0 20100105//EN" "tax-treatment-NSO.dtd">
<tp:taxon-treatment xmlns:tp="http://www.plazi.org/taxpub"><tp:treatment-meta><kwd-group><label>Taxon classification</label><kwd><named-content xmlns:xlink="http://www.w3.org/1999/xlink" content-type="kingdom">Plantae</named-content></kwd><kwd><named-content xmlns:xlink="http://www.w3.org/1999/xlink" content-type="order">Lamiales</named-content></kwd><kwd><named-content xmlns:xlink="http://www.w3.org/1999/xlink" content-type="family">Lentibulariaceae</named-content></kwd></kwd-group><mixed-citation publication-type="journal"><person-group><name><surname>Cheng</surname><given-names>Zhuo</given-names></name><name><surname>Fang</surname><given-names>Qiong</given-names></name><name><surname>Wang</surname><given-names>Fei</given-names></name><name><surname>Long</surname><given-names>Chun-Lin</given-names></name></person-group><article-title><italic><tp:taxon-name><tp:taxon-name-part taxon-name-part-type="genus" reg="Utricularia">Utricularia</tp:taxon-name-part> <tp:taxon-name-part taxon-name-part-type="species" reg="lihengiae">lihengiae</tp:taxon-name-part></tp:taxon-name></italic> (<tp:taxon-name><tp:taxon-name-part taxon-name-part-type="family">Lentibulariaceae</tp:taxon-name-part></tp:taxon-name>), a new species from Northwest Yunnan, China</article-title><source>PhytoKeys</source><day>26</day><month>4</month><year>2021</year><volume>177</volume><fpage>17</fpage><lpage>24</lpage><pub-id pub-id-type="doi">10.3897/phytokeys.177.63346</pub-id></mixed-citation></tp:treatment-meta><tp:nomenclature><tp:taxon-name><object-id xmlns:xlink="http://www.w3.org/1999/xlink" content-type="arpha" xlink:type="simple">2262D1C1-205D-57EA-A840-FADA4B29ED3A</object-id>
            <tp:taxon-name-part taxon-name-part-type="genus" reg="Utricularia">Utricularia</tp:taxon-name-part>
            <tp:taxon-name-part taxon-name-part-type="species" reg="lihengiae">lihengiae</tp:taxon-name-part>
            <object-id xmlns:xlink="http://www.w3.org/1999/xlink" content-type="ipni" xlink:type="simple">urn:lsid:ipni.org:names:77216662-1</object-id>
          </tp:taxon-name><tp:taxon-authority>C. L. Long &amp; Z. Cheng</tp:taxon-authority><tp:taxon-status xmlns:xlink="http://www.w3.org/1999/xlink" xlink:type="simple">sp. nov.</tp:taxon-status><xref ref-type="fig" rid="F2">“李恒挖耳草” (Li Heng Wa Er Cao) Figure 2</xref><xref ref-type="table" rid="T1">, Table 1</xref></tp:nomenclature><tp:treatment-sec sec-type="diagnosis" id="SECID0E2JAC"><title>Diagnosis.</title><p><italic><tp:taxon-name><tp:taxon-name-part taxon-name-part-type="genus" reg="Utricularia">U.</tp:taxon-name-part> <tp:taxon-name-part taxon-name-part-type="species" reg="lihengiae">lihengiae</tp:taxon-name-part></tp:taxon-name></italic> is similar to <italic><tp:taxon-name><tp:taxon-name-part taxon-name-part-type="genus" reg="Utricularia">U.</tp:taxon-name-part> <tp:taxon-name-part taxon-name-part-type="species" reg="bifida">bifida</tp:taxon-name-part></tp:taxon-name></italic> L. (1753: 18), but differs by the inflorescences 2–4 cm long (vs. mostly 10–20 cm long in <italic><tp:taxon-name><tp:taxon-name-part taxon-name-part-type="genus" reg="Utricularia">U.</tp:taxon-name-part> <tp:taxon-name-part taxon-name-part-type="species" reg="bifida">bifida</tp:taxon-name-part></tp:taxon-name></italic>), calyx upper and lower with apex acuminate (vs. calyx upper lobe, apex obtuse, calyx lower lobe, apex rounded or very shortly bifid in <italic><tp:taxon-name><tp:taxon-name-part taxon-name-part-type="genus" reg="Utricularia">U.</tp:taxon-name-part> <tp:taxon-name-part taxon-name-part-type="species" reg="bifida">bifida</tp:taxon-name-part></tp:taxon-name></italic>), 3–5 dark purple stripes on the upper corolla lip, 3 dark purple stripes on lower corolla lip (vs. absent in the upper and lower corolla lip in <italic><tp:taxon-name><tp:taxon-name-part taxon-name-part-type="genus" reg="Utricularia">U.</tp:taxon-name-part> <tp:taxon-name-part taxon-name-part-type="species" reg="bifida">bifida</tp:taxon-name-part></tp:taxon-name></italic>); <italic><tp:taxon-name><tp:taxon-name-part taxon-name-part-type="genus" reg="Utricularia">U.</tp:taxon-name-part> <tp:taxon-name-part taxon-name-part-type="species" reg="lihengiae">lihengiae</tp:taxon-name-part></tp:taxon-name></italic> is similar to <italic><tp:taxon-name><tp:taxon-name-part taxon-name-part-type="genus" reg="Utricularia">U.</tp:taxon-name-part> <tp:taxon-name-part taxon-name-part-type="species" reg="scandens">scandens</tp:taxon-name-part></tp:taxon-name></italic> Benj. (1847: 309), but differs by the smaller inflorescence 2–4 cm long (vs. mostly 15–35 cm long in <italic><tp:taxon-name><tp:taxon-name-part taxon-name-part-type="genus" reg="Utricularia">U.</tp:taxon-name-part> <tp:taxon-name-part taxon-name-part-type="species" reg="scandens">scandens</tp:taxon-name-part></tp:taxon-name></italic>), peduncle of <italic><tp:taxon-name><tp:taxon-name-part taxon-name-part-type="genus" reg="Utricularia">U.</tp:taxon-name-part> <tp:taxon-name-part taxon-name-part-type="species" reg="lihengiae">lihengiae</tp:taxon-name-part></tp:taxon-name></italic> is erect (vs. peduncle usually twining in <italic><tp:taxon-name><tp:taxon-name-part taxon-name-part-type="genus" reg="Utricularia">U.</tp:taxon-name-part> <tp:taxon-name-part taxon-name-part-type="species" reg="scandens">scandens</tp:taxon-name-part></tp:taxon-name></italic>), calyx lower lobe with apex acuminate (vs. calyx lower lobe with apex rounded or very shortly bifid in <italic><tp:taxon-name><tp:taxon-name-part taxon-name-part-type="genus" reg="Utricularia">U.</tp:taxon-name-part> <tp:taxon-name-part taxon-name-part-type="species" reg="scandens">scandens</tp:taxon-name-part></tp:taxon-name></italic>), upper calyx lobe of <italic><tp:taxon-name><tp:taxon-name-part taxon-name-part-type="genus" reg="Utricularia">U.</tp:taxon-name-part> <tp:taxon-name-part taxon-name-part-type="species" reg="lihengiae">lihengiae</tp:taxon-name-part></tp:taxon-name></italic> is shorter than upper corolla lip (vs. upper calyx lobe longer than upper corolla lip in <italic><tp:taxon-name><tp:taxon-name-part taxon-name-part-type="genus" reg="Utricularia">U.</tp:taxon-name-part> <tp:taxon-name-part taxon-name-part-type="species" reg="scandens">scandens</tp:taxon-name-part></tp:taxon-name></italic>), 3–5 dark purple stripes on the upper corolla lip, 3 dark purple stripes on lower corolla lip (vs. absent in the upper and lower corolla lip in <italic><tp:taxon-name><tp:taxon-name-part taxon-name-part-type="genus" reg="Utricularia">U.</tp:taxon-name-part> <tp:taxon-name-part taxon-name-part-type="species" reg="scandens">scandens</tp:taxon-name-part></tp:taxon-name></italic>).</p><fig id="F2" position="float" orientation="portrait"><object-id xmlns:xlink="http://www.w3.org/1999/xlink" content-type="doi" xlink:type="simple">10.3897/phytokeys.177.63346.figure2</object-id><object-id xmlns:xlink="http://www.w3.org/1999/xlink" content-type="arpha" xlink:type="simple">CC5F3F76-7BD3-55C5-B650-F8FD4F918559</object-id><label>Figure 2.</label><caption><p><italic><tp:taxon-name><tp:taxon-name-part taxon-name-part-type="genus" reg="Utricularia">Utricularia</tp:taxon-name-part> <tp:taxon-name-part taxon-name-part-type="species" reg="lihengiae">lihengiae</tp:taxon-name-part></tp:taxon-name></italic> (<bold>A–J</bold>) <bold>A</bold> habitat <bold>B</bold> whole plant <bold>C</bold> traps and laminar leaves <bold>D</bold> leaf <bold>E</bold> calyx upper lobe <bold>F</bold> calyx lower lobe <bold>G</bold> bracts <bold>H–J</bold> frontal, dorsal and lateral view of the flower (<bold>A–J</bold> Photos by Z. Cheng.).</p></caption><graphic xmlns:xlink="http://www.w3.org/1999/xlink" xlink:href="phytokeys-177-017-g002.jpg" position="float" orientation="portrait" xlink:type="simple" id="oo_535669.jpg"><uri content-type="original_file" xlink:type="simple">https://binary.pensoft.net/fig/535669</uri></graphic></fig></tp:treatment-sec><tp:treatment-sec sec-type="material" id="SECID0EIAAE"><title>Type.</title><p>China, Yunnan Province, Nujiang Lisu Autonomous Prefecture, Gongshan Dulong and Nu Autonomous County, Dulongjiang Township, 2844 m a.s.l., <named-content xmlns:xlink="http://www.w3.org/1999/xlink" content-type="dwc:verbatimCoordinates" xlink:type="simple"><named-content content-type="geo-json" specific-use="{&#34;type&#34;:&#34;Point&#34;,&#34;coordinates&#34;:[98.463333,27.843333]}" id="NCID0ERAAE" xlink:type="simple">27°50'36"N, 98°27'48"E</named-content></named-content>, 3 September, 2019, <italic>Chun Lin Long &amp; Zhuo Cheng DXH066</italic>, (holotype: <named-content xmlns:xlink="http://www.w3.org/1999/xlink" content-type="dwc:institutional_code" xlink:type="simple">KUN</named-content>!; isotype: <named-content xmlns:xlink="http://www.w3.org/1999/xlink" content-type="dwc:institutional_code" xlink:type="simple">KUN</named-content>!).</p><table-wrap id="T1" position="float" orientation="portrait"><label>Table 1.</label><caption><p>Morphological comparison among <italic><tp:taxon-name><tp:taxon-name-part taxon-name-part-type="genus" reg="Utricularia">Utricularia</tp:taxon-name-part> <tp:taxon-name-part taxon-name-part-type="species" reg="lihengiae">lihengiae</tp:taxon-name-part></tp:taxon-name></italic>, <italic><tp:taxon-name><tp:taxon-name-part taxon-name-part-type="genus" reg="Utricularia">U.</tp:taxon-name-part> <tp:taxon-name-part taxon-name-part-type="species" reg="bifida">bifida</tp:taxon-name-part></tp:taxon-name></italic>, and <italic><tp:taxon-name><tp:taxon-name-part taxon-name-part-type="genus" reg="Utricularia">U.</tp:taxon-name-part> <tp:taxon-name-part taxon-name-part-type="species" reg="scandens">scandens</tp:taxon-name-part></tp:taxon-name></italic>.</p></caption><table id="TID0ECXAE" rules="all"><tbody><tr><th rowspan="1" colspan="1">Character</th><th rowspan="1" colspan="1">
                    <italic><tp:taxon-name><tp:taxon-name-part taxon-name-part-type="genus" reg="Utricularia">U.</tp:taxon-name-part> <tp:taxon-name-part taxon-name-part-type="species" reg="lihengiae">lihengiae</tp:taxon-name-part></tp:taxon-name></italic>
                  </th><th rowspan="1" colspan="1">
                    <italic><tp:taxon-name><tp:taxon-name-part taxon-name-part-type="genus" reg="Utricularia">U.</tp:taxon-name-part> <tp:taxon-name-part taxon-name-part-type="species" reg="bifida">bifida</tp:taxon-name-part></tp:taxon-name></italic>
                  </th><th rowspan="1" colspan="1">
                    <italic><tp:taxon-name><tp:taxon-name-part taxon-name-part-type="genus" reg="Utricularia">U.</tp:taxon-name-part> <tp:taxon-name-part taxon-name-part-type="species" reg="scandens">scandens</tp:taxon-name-part></tp:taxon-name></italic>
                  </th></tr><tr><td rowspan="1" colspan="1">Inflorescence</td><td rowspan="1" colspan="1">erect, 2–4 cm long</td><td rowspan="1" colspan="1">erect, mostly 10–20 cm long</td><td rowspan="1" colspan="1">erect or twining, mostly 15–35 cm long</td></tr><tr><td rowspan="1" colspan="1">Peduncle</td><td rowspan="1" colspan="1">peduncle erect</td><td rowspan="1" colspan="1">peduncle usually erect</td><td rowspan="1" colspan="1">peduncle usually twining</td></tr><tr><td rowspan="1" colspan="1">Calyx upper lobe</td><td rowspan="1" colspan="1">apex acuminate</td><td rowspan="1" colspan="1">apex obtuse</td><td rowspan="1" colspan="1">apex acuminate</td></tr><tr><td rowspan="1" colspan="1">Calyx lower lobe</td><td rowspan="1" colspan="1">apex acuminate</td><td rowspan="1" colspan="1">apex rounded or very shortly bifid</td><td rowspan="1" colspan="1">apex shortly and acutely bifid</td></tr><tr><td rowspan="2" colspan="1">Calyx upper lobe and upper corolla lip</td><td rowspan="1" colspan="1">upper calyx lobe shorter than upper</td><td rowspan="1" colspan="1">upper calyx lobe shorter than upper</td><td rowspan="1" colspan="1">upper calyx lobe longer than upper</td></tr><tr><td rowspan="1" colspan="1">corolla lip</td><td rowspan="1" colspan="1">corolla lip</td><td rowspan="1" colspan="1">corolla lip</td></tr><tr><td rowspan="1" colspan="1">Upper corolla lip</td><td rowspan="1" colspan="1">3–5 dark purple stripes</td><td rowspan="1" colspan="1">stripes absent, upper lip slightly constricted below the middle</td><td rowspan="1" colspan="1">stripes absent, upper lip constricted below the middle</td></tr><tr><td rowspan="1" colspan="1">Lower corolla lip</td><td rowspan="1" colspan="1">3 dark purple stripes</td><td rowspan="1" colspan="1">stripes absent, the base with a prominent rounded swelling</td><td rowspan="1" colspan="1">stripes absent, the base distinctly swollen, with 2 or 4 rounded, longitudinal ridges, the apex rounded or obscurely 2–3 crenate</td></tr></tbody></table></table-wrap></tp:treatment-sec><tp:treatment-sec sec-type="description" id="SECID0EGHAE"><title>Description.</title><p>Small annual herbs. Rhizoids few, capillary, 0.5 cm to 2 cm long, 0.15–0.3 mm thick, with numerous short papillose branches. Stolons few, capillary, branched, up to 4 cm long, ca. 0.2 mm thick, the internodes mostly 2–4 mm long. Leaves few, from the stolon nodes, petiolate, the lamina narrowly linear, with apex rounded or subacute, 1–nerved, 0.5–1 mm wide, total length up to 1.5 cm. Traps rather few on the stolon internodes and leaves, globose, shortly stalked, 0.5–1 mm long, the mouth basal with 2 simple, subulate, reflexed, dorsal appendages and with a ± distinct rounded swelling on the ventral side of the mouth or on the adjacent distal part of the stalk. Inflorescence erect, solitary, simple or rarely sparsely branched, 2–4 cm long; peduncle terete, glabrous, 0.2–0.4 mm thick. Scales few, similar to the bracts. Bracts basifixed, ovate, with apex obtuse to acute, 1–2 mm long, 1–5 nerved. Bracteoles subulate, with apex acute, much shorter than the bract. Flowers 1–2, the raceme axis elongate; pedicels spreading at anthesis, decurved in fruit, capillary, broadly winged, 2–6 mm long. Calyx lobes slightly unequal, broadly ovate, 1–3 mm long, the upper lobe with apex obtuse to acute, the lower lobe slightly smaller with apex obtuse to acute. Corolla yellow, 3–7 mm long; upper lip slightly constricted below the middle, the superior part oblong or oblong–obovate, with apex rounded, bearing 3–5 dark purple stripes on the upper corolla lip, radial, the inferior part broadly ovate–deltoid; lower lip limb galeate, approximately circular, the base with a prominent rounded swelling, the apical margin rounded; palate margin ciliate; 3 dark purple stripes on the lower corolla lip, parallel; spur subulate, with apex acute, curved, about as long as and widely diverging from the lower lip. Filaments straight, 1 mm long, the anther thecae distinct. Ovary ovoid, dorsiventrally compressed; style distinct; stigma lower lip semicircular, the upper lip very short or ± obsolete. Capsule broadly ellipsoid, dorsiventrally compressed, 2.5–3 mm long, the wall uniformly membranous, dehiscing by dorsal and ventral longitudinal slits. Seeds obliquely obovoid, the major end with apex subtruncate, 0.4–0.5 mm long, the testa cells elongate with anticlinal boundaries much raised and longitudinally striate, somewhat sinuate, the periclinal walls tabular, conspicuously longitudinally striate.</p></tp:treatment-sec><tp:treatment-sec sec-type="distribution" id="SECID0ELHAE"><title>Distribution and habitat.</title><p>The only known locality of this taxon is in Dulongjiang Township, Gongshan Dulong and Nu Autonomous County, Northwest Yunnan, China. The site is located in an open area in a primeval forest dominated by <tp:taxon-name><tp:taxon-name-part taxon-name-part-type="family">Fagaceae</tp:taxon-name-part></tp:taxon-name>, <tp:taxon-name><tp:taxon-name-part taxon-name-part-type="family">Magnoliaceae</tp:taxon-name-part></tp:taxon-name> and <tp:taxon-name><tp:taxon-name-part taxon-name-part-type="family">Ericaceae</tp:taxon-name-part></tp:taxon-name>. The observed population is very small, with fewer than 80 plants growing in the moss amongst damp grass on the roadside, accompanied by the moss <italic><tp:taxon-name><tp:taxon-name-part taxon-name-part-type="genus" reg="Polytrichum">Polytrichum</tp:taxon-name-part> <tp:taxon-name-part taxon-name-part-type="species" reg="commune">commune</tp:taxon-name-part></tp:taxon-name></italic><xref ref-type="bibr" rid="B7">Hedwig (1801</xref>: 88), as well as <italic><tp:taxon-name><tp:taxon-name-part taxon-name-part-type="genus" reg="Vaccinium">Vaccinium</tp:taxon-name-part> <tp:taxon-name-part taxon-name-part-type="species" reg="chaetothrix">chaetothrix</tp:taxon-name-part></tp:taxon-name></italic><xref ref-type="bibr" rid="B18">Sleumer (1941</xref>: 432), and <italic><tp:taxon-name><tp:taxon-name-part taxon-name-part-type="genus" reg="Acorus">Acorus</tp:taxon-name-part> <tp:taxon-name-part taxon-name-part-type="species" reg="tatarinowii">tatarinowii</tp:taxon-name-part></tp:taxon-name></italic><xref ref-type="bibr" rid="B17">Schott (1859</xref>: 101). The elevation is 2800–2900 metres above sea level. The climate here is rainy and humid, with rain falling for most of the year.</p></tp:treatment-sec><tp:treatment-sec sec-type="phenology" id="SECID0ENJAE"><title>Phenology.</title><p>Flowering and fruiting occurs from August to November.</p></tp:treatment-sec><tp:treatment-sec sec-type="etymology" id="SECID0ESJAE"><title>Etymology.</title><p>Named in honor of Prof. Li Heng, a Chinese botanist who has made significant contributions to the knowledge of the flora of Dulongjiang region.</p></tp:treatment-sec><tp:treatment-sec sec-type="conservation status" id="SECID0EXJAE"><title>Conservation status.</title><p>This species has not been recorded or described so far, and there is only one known site in Dulongjiang region, which is relatively unknown to botanists. In addition, <italic><tp:taxon-name><tp:taxon-name-part taxon-name-part-type="genus" reg="Utricularia">Utricularia</tp:taxon-name-part> <tp:taxon-name-part taxon-name-part-type="species" reg="lihengiae">lihengiae</tp:taxon-name-part></tp:taxon-name></italic> is very small and has a short flowering period, making it easily overlooked. This species satisfies the IUCN 3.1 Red List <abbrev xmlns:xlink="http://www.w3.org/1999/xlink" xlink:title="critically endangered" id="ABBRID0EIKAE" xlink:type="simple">CR</abbrev> (Critically Endangered) Criteria B1ab(ii,iii)+2ab(i,ii,iii) (<xref ref-type="bibr" rid="B9">IUCN 2012</xref>), which has an EOO (Extent of occurrence) &lt; 100 km<sup>2</sup> and AOO (Area of occupancy) &lt; 10 km<sup>2</sup>, it may be classified as “critically endangered” (<abbrev xmlns:xlink="http://www.w3.org/1999/xlink" xlink:title="critically endangered" id="ABBRID0EUKAE" xlink:type="simple">CR</abbrev>). The distribution site of <italic><tp:taxon-name><tp:taxon-name-part taxon-name-part-type="genus" reg="Utricularia">Utricularia</tp:taxon-name-part> <tp:taxon-name-part taxon-name-part-type="species" reg="lihengiae">lihengiae</tp:taxon-name-part></tp:taxon-name></italic> is next to the road, which is at great risk of human disturbance and extreme weather, such as tourist activities, road building, grazing and landslides. Additionally, regional management in pursuit of economic development is likely to pose a threat through trampling and pollution of soil and water, causing negative impacts to the small and fragile habitat.</p></tp:treatment-sec><tp:treatment-sec sec-type="Taxonomic notes" id="SECID0EDLAE"><title>Taxonomic notes.</title><p>The new species belongs to <tp:taxon-name><tp:taxon-name-part taxon-name-part-type="genus" reg="Utricularia">Utricularia</tp:taxon-name-part> <tp:taxon-name-part taxon-name-part-type="infraspecific-rank">section</tp:taxon-name-part> <tp:taxon-name-part taxon-name-part-type="section" reg="Oligocista">Oligocista</tp:taxon-name-part></tp:taxon-name> due to the following characters: traps globose, the mouth basal with 2 simple subulate dorsal appendages and leaves linear to obovate (<xref ref-type="bibr" rid="B20">Taylor 1989</xref>). There were five species belonging to <tp:taxon-name><tp:taxon-name-part taxon-name-part-type="genus" reg="Utricularia">Utricularia</tp:taxon-name-part> <tp:taxon-name-part taxon-name-part-type="infraspecific-rank">section</tp:taxon-name-part> <tp:taxon-name-part taxon-name-part-type="section" reg="Oligocista">Oligocista</tp:taxon-name-part></tp:taxon-name> in China prior to the discovery of <italic><tp:taxon-name><tp:taxon-name-part taxon-name-part-type="genus" reg="Utricularia">U.</tp:taxon-name-part> <tp:taxon-name-part taxon-name-part-type="species" reg="lihengiae">lihengiae</tp:taxon-name-part></tp:taxon-name></italic>. From the perspective of geographical distribution, <italic><tp:taxon-name><tp:taxon-name-part taxon-name-part-type="genus" reg="Utricularia">U.</tp:taxon-name-part> <tp:taxon-name-part taxon-name-part-type="species" reg="bifida">bifida</tp:taxon-name-part></tp:taxon-name></italic> and <italic><tp:taxon-name><tp:taxon-name-part taxon-name-part-type="genus" reg="Utricularia">U.</tp:taxon-name-part> <tp:taxon-name-part taxon-name-part-type="species" reg="scandens">scandens</tp:taxon-name-part></tp:taxon-name></italic> are both distributed in Yunnan, <italic><tp:taxon-name><tp:taxon-name-part taxon-name-part-type="genus" reg="Utricularia">U.</tp:taxon-name-part> <tp:taxon-name-part taxon-name-part-type="species" reg="scandens">scandens</tp:taxon-name-part></tp:taxon-name></italic>, is mainly distributed in northwestern Yunnan, whereas <italic><tp:taxon-name><tp:taxon-name-part taxon-name-part-type="genus" reg="Utricularia">U.</tp:taxon-name-part> <tp:taxon-name-part taxon-name-part-type="species" reg="bifida">bifida</tp:taxon-name-part></tp:taxon-name></italic> is mainly found in south Yunnan. According to the key to the species of <italic><tp:taxon-name><tp:taxon-name-part taxon-name-part-type="genus" reg="Utricularia">Utricularia</tp:taxon-name-part></tp:taxon-name></italic> occurring in China (<xref ref-type="bibr" rid="B13">Li 2007</xref>), the morphology of <italic><tp:taxon-name><tp:taxon-name-part taxon-name-part-type="genus" reg="Utricularia">U.</tp:taxon-name-part> <tp:taxon-name-part taxon-name-part-type="species" reg="lihengiae">lihengiae</tp:taxon-name-part></tp:taxon-name></italic> is similar to <italic><tp:taxon-name><tp:taxon-name-part taxon-name-part-type="genus" reg="Utricularia">U.</tp:taxon-name-part> <tp:taxon-name-part taxon-name-part-type="species" reg="bifida">bifida</tp:taxon-name-part></tp:taxon-name></italic> and <italic><tp:taxon-name><tp:taxon-name-part taxon-name-part-type="genus" reg="Utricularia">U.</tp:taxon-name-part> <tp:taxon-name-part taxon-name-part-type="species" reg="scandens">scandens</tp:taxon-name-part></tp:taxon-name></italic> in the yellow corolla. However, it can be clearly distinguished by the dark purple stripes of the corolla, shorter inflorescence and by the shape of the calyx lobes. A comparative summary of the characters that differentiate these three taxa is presented in Table <xref ref-type="table" rid="T1">1</xref>.</p></tp:treatment-sec><tp:treatment-sec sec-type="material" id="SECID0EOPAE"><title>Additional specimens examined.</title><p>China, Yunnan Province, Nujiang Lisu Autonomous Prefecture, Gongshan Dulong and Nu Autonomous County, Dulongjiang Township, 2844 m a.s.l., <named-content xmlns:xlink="http://www.w3.org/1999/xlink" content-type="dwc:verbatimCoordinates" xlink:type="simple"><named-content content-type="geo-json" specific-use="{&#34;type&#34;:&#34;Point&#34;,&#34;coordinates&#34;:[98.463333,27.843333]}" id="NCID0EXPAE" xlink:type="simple">27°50'36"N, 98°27'48"E</named-content></named-content>, 3 September 2019, <italic>Chun Lin Long &amp; Zhuo Cheng DXH066</italic>, <italic>Chun Lin Long &amp; Zhuo Cheng DXH067</italic>, <italic>Chun Lin Long &amp; Zhuo Cheng DXH068</italic>, <italic>Chun Lin Long &amp; Zhuo Cheng DXH069</italic>, <italic>Chun Lin Long &amp; Zhuo Cheng DXH070</italic> (<named-content xmlns:xlink="http://www.w3.org/1999/xlink" content-type="dwc:institutional_code" xlink:type="simple">KUN</named-content>!).</p></tp:treatment-sec><tp:treatment-sec sec-type="Specimens of Utricularia bifida examined" id="SECID0ELQAE"><title>Specimens of <italic><tp:taxon-name><tp:taxon-name-part taxon-name-part-type="genus" reg="Utricularia">Utricularia</tp:taxon-name-part> <tp:taxon-name-part taxon-name-part-type="species" reg="bifida">bifida</tp:taxon-name-part></tp:taxon-name></italic> examined.</title><p>CHINA. Guangdong: Renhua County, 16 November 1973, <italic>C.J. Huang &amp; Y.T. Zhang 077</italic> (PE); Deqing County, 5 August 1958, <italic>Y.G. Liu 01303</italic> (PE), 2 August 1930, <italic>J.L. Zuo 22497</italic> (IBK), 6 July 1958, <italic>X.G. Li 202078</italic> (IBK). Guangxi: Yongning District, 6 July 1984, <italic>Z.Y. Li 10984</italic> (PE); Lingui County, 5 September 1997, <italic>G.Z. Li 16229</italic> (PE), 11 October 1958, <italic>Y.K Li 402165</italic> (IBK), 19 October 1948, <italic>S.G. Li 200104</italic> (IBK). Yunnan, 2 June 1939, <italic>M.K. Li 1698</italic> (WUK). Jiangxi, 19 September 1963, <italic>J.S. Yue et al. 3983</italic> (IBSC), 26 June 1932, <italic>Y. Jiang 9967</italic> (IBSC).</p></tp:treatment-sec><ref-list><ref id="B7"><mixed-citation xmlns:xlink="http://www.w3.org/1999/xlink" xlink:type="simple"><person-group><name name-style="western"><surname>Hedwig</surname><given-names>J</given-names></name></person-group> (<year>1801</year>) Species Muscorum Frondosorum, 88 pp.</mixed-citation></ref><ref id="B18"><mixed-citation xmlns:xlink="http://www.w3.org/1999/xlink" xlink:type="simple"><person-group><name name-style="western"><surname>Sleumer</surname><given-names>HO</given-names></name></person-group> (<year>1941</year>) Botanische Jahrbücher für Systematik, Pflanzengeschichte und Pflanzengeographie 71(4): 1–432.</mixed-citation></ref><ref id="B17"><mixed-citation xmlns:xlink="http://www.w3.org/1999/xlink" xlink:type="simple"><person-group><name name-style="western"><surname>Schott</surname><given-names>HW</given-names></name></person-group> (<year>1859</year>) Oesterreichische Botanische Zeitschrift 9: 1–101. <ext-link xlink:type="simple" ext-link-type="doi" xlink:href="10.1007/BF02310393">https://doi.org/10.1007/BF02310393</ext-link></mixed-citation></ref><ref id="B9"><mixed-citation xmlns:xlink="http://www.w3.org/1999/xlink" xlink:type="simple"><institution xlink:type="simple">IUCN</institution> (<year>2012</year>) IUCN red list categories and criteria: Version 3.1. Second edition. IUCN, Gland, Switzerland and Cambridge, UK. <ext-link xlink:type="simple" ext-link-type="uri" xlink:href="https://portals.iucn.org/library/node/10315">https://portals.iucn.org/library/node/10315</ext-link></mixed-citation></ref><ref id="B20"><mixed-citation xmlns:xlink="http://www.w3.org/1999/xlink" xlink:type="simple"><person-group><name name-style="western"><surname>Taylor</surname><given-names>P</given-names></name></person-group> (<year>1989</year>) <source>The genus <italic><tp:taxon-name><tp:taxon-name-part taxon-name-part-type="genus">Utricularia</tp:taxon-name-part></tp:taxon-name></italic> – a taxonomic monograph. Kew Bulletin Addition Series XIV.</source><publisher-name>Royal Botanic Garden</publisher-name>, <publisher-loc>Kew</publisher-loc>, <size units="page">724 pp</size>.</mixed-citation></ref><ref id="B13"><mixed-citation xmlns:xlink="http://www.w3.org/1999/xlink" xlink:type="simple"><person-group><name name-style="western"><surname>Li</surname><given-names>ZY</given-names></name></person-group> (<year>2007</year>) <article-title><tp:taxon-name><tp:taxon-name-part taxon-name-part-type="family">Lentibulariaceae</tp:taxon-name-part></tp:taxon-name>.</article-title> In: <person-group><name name-style="western"><surname>Wu</surname><given-names>ZY</given-names></name><name name-style="western"><surname>Raven</surname><given-names>PH</given-names></name><name name-style="western"><surname>Hong</surname><given-names>DY</given-names></name></person-group> (<role>Eds</role>) <issue-title>Flora of China (Vol.</issue-title><source>19). Science Press, Beijing, and Missouri Botanical Garden Press, St. Louis</source>, <fpage>480</fpage>–<lpage>491</lpage>.</mixed-citation></ref></ref-list></tp:taxon-treatment>
